# Supplementary material for: Evaluation of the Effect of Mineral Oil Exposure on Changes in the Structure and Mechanical Properties of Polymer Parts Produced by Additive Manufacturing Techniques
Source: Materials (Basel). 2024 Jul 25;17(15):3680. doi: 10.3390/ma17153680 (PMC11313062; doi:10.3390/ma17153680)
Supplement: Supplementary file 1 [file materials-17-03680-s001.zip]

Archive with 16 entries (16 files):
- Figure S1.png
- Figure S10.png
- Figure S11.png
- Figure S12.png
- Figure S13.png
- Figure S14.png
- Figure S15.png
- Figure S16.png
- Figure S2.png
- Figure S3.png
- Figure S4.png
- Figure S5.png
- Figure S6.png
- Figure S7.jpg
- Figure S8.png
- Figure S9.png
